# Supplementary material for: Patients’ and Healthcare Professionals’ Experiences and Views of Recurrent Urinary Tract Infections in Women: Qualitative Evidence Synthesis and Meta-Ethnography
Source: Antibiotics (Basel). 2023 Feb 22;12(3):434. doi: 10.3390/antibiotics12030434 (PMC10044648; doi:10.3390/antibiotics12030434)
Supplement: Supplementary file 1 [file antibiotics-12-00434-s001.zip]

Archive with 1 entries (1 files):
- antibiotics-2213021-supplementary.pdf
